# Supplementary material for: Functional Connectivity in Chronic Schizophrenia: An EEG Resting‐State Study with Corrected Imaginary Phase‐Locking
Source: Brain Behav. 2025 Mar 13;15(3):e70370. doi: 10.1002/brb3.70370 (PMC11905041; doi:10.1002/brb3.70370)
Supplement: Supplementary file 2 — Statistical analysis of EEG channels, including P‐values and effect size (Cohen's D) for the differences between subject groups [file BRB3-15-e70370-s001.xlsx]

## Sheet: Raw_RelativePower_Data
Raw EEG data collected from individual subjects, with channels labeled according to EEG electrode placements.
Subjects	Groups	Fp1	AF7	AF3	F1	F3	F5	F7	FT7	FC5	FC3	FC1	C1	C3	C5	T7	TP7	CP5	CP3	CP1	P1	P3	P5	P7	P9	PO7	PO3	O1	Iz	Oz	POz	PZ	CPz	Fpz	FP2	AF8	AF4	Afz	Fz	F2	F4	F6	F8	FT8	FC6	FC4	FC2	FCz	Cz
'01'	'Control'	0.1817	0.16598	0.229168	0.259656	0.23005	0.174687	0.204252	0.195915	0.221955	0.220995	0.227566	0.203665	0.164531	0.174758	0.174541	0.193308	0.166291	0.144496	0.145991	0.133931	0.168868	0.183843	0.245271	0.204983	0.217754	0.14887	0.222864	0.24729	0.262187	0.197101	0.161549	0.175921	0.202255	0.181259	0.168826	0.2024	0.217267	0.261286	0.218802	0.170794	0.178929	0.182473	0.206489	0.182899	0.18634	0.249748	0.257145	0.212803
'02'	'Control'	0.132964	0.165343	0.176854	0.284837	0.226391	0.211345	0.162596	0.150483	0.187669	0.23493	0.292543	0.248587	0.206345	0.159095	0.13845	0.152282	0.16245	0.152263	0.169318	0.156262	0.168238	0.170639	0.198953	0.231266	0.22295	0.191552	0.247539	0.255957	0.257902	0.220354	0.181655	0.185895	0.177444	0.17126	0.170801	0.219783	0.245543	0.288661	0.277193	0.252915	0.206312	0.208623	0.16911	0.204043	0.221355	0.26728	0.291761	0.253975
'03'	'Control'	0.244395	0.24245	0.269155	0.291869	0.284269	0.258676	0.2292	0.206142	0.184046	0.271285	0.249877	0.233472	0.230688	0.226698	0.23195	0.259052	0.237453	0.217389	0.232449	0.236087	0.222242	0.249035	0.258691	0.27539	0.253675	0.254396	0.252732	0.265021	0.26254	0.225931	0.23373	0.221025	0.240063	0.239764	0.240344	0.266081	0.256173	0.278283	0.279052	0.290669	0.27295	0.238713	0.246312	0.27514	0.264596	0.267219	0.26264	0.224694
'04'	'Control'	0.112741	0.100879	0.125911	0.156348	0.114266	0.115511	0.0721861	0.0905931	0.0653069	0.130647	0.173763	0.151007	0.124889	0.0846385	0.0879075	0.100939	0.122133	0.109658	0.123312	0.127288	0.110551	0.122541	0.116132	0.132688	0.114714	0.121381	0.116292	0.132501	0.126559	0.119046	0.118068	0.128068	0.0418712	0.0665626	0.0701685	0.0945271	0.0983346	0.13837	0.099501	0.093532	0.112911	0.0847247	0.101174	0.100082	0.0762867	0.134792	0.185038	0.172136
'06'	'Control'	0.189661	0.191586	0.207475	0.214666	0.206533	0.191595	0.164857	0.153814	0.183648	0.199904	0.210441	0.194705	0.161854	0.138371	0.179575	0.173953	0.139591	0.143191	0.174461	0.193281	0.156557	0.143603	0.167623	0.178939	0.147755	0.181435	0.133195	0.15696	0.160954	0.195441	0.190499	0.186745	0.187969	0.178453	0.173235	0.189171	0.202719	0.210908	0.192646	0.180338	0.176406	0.170028	0.18238	0.161116	0.155587	0.18842	0.221431	0.19086
'07'	'Control'	0.181731	0.199223	0.193471	0.198167	0.19661	0.196589	0.220934	0.210959	0.191562	0.196305	0.19751	0.172252	0.157395	0.168343	0.2175	0.206256	0.152185	0.142125	0.190986	0.172881	0.14582	0.15031	0.175407	0.200236	0.147053	0.139608	0.158452	0.205384	0.168101	0.162042	0.167028	0.163297	0.182956	0.181505	0.186167	0.196394	0.19503	0.206104	0.202602	0.19196	0.189874	0.210358	0.220362	0.186557	0.162631	0.197178	0.203183	0.162242
'08'	'Control'	0.206565	0.210601	0.210414	0.249912	0.241811	0.178166	0.153262	0.189765	0.169814	0.206864	0.230277	0.211388	0.153244	0.207311	0.17831	0.187814	0.187841	0.175335	0.157896	0.180097	0.22771	0.201243	0.194196	0.191261	0.18378	0.201115	0.199658	0.231797	0.229751	0.240989	0.176086	0.1732	0.231737	0.256421	0.239309	0.275131	0.252284	0.263701	0.272965	0.281702	0.239436	0.215127	0.0965579	0.150374	0.235959	0.260406	0.239536	0.185017
'09'	'Control'	0.211788	0.18421	0.175607	0.253432	0.225519	0.178365	0.147951	0.169666	0.170302	0.196948	0.250828	0.216165	0.179154	0.15465	0.152281	0.154406	0.161832	0.186166	0.193127	0.196795	0.223907	0.220429	0.245479	0.225382	0.214476	0.203145	0.189765	0.15885	0.166683	0.185121	0.202596	0.217866	0.199454	0.179461	0.173166	0.202036	0.222941	0.265897	0.273477	0.25171	0.198288	0.150244	0.104084	0.146213	0.240717	0.274054	0.279831	0.250525
'10'	'Control'	0.230797	0.211059	0.240792	0.248646	0.2479	0.206865	0.17109	0.174347	0.201343	0.230731	0.25223	0.20699	0.177792	0.14335	0.116427	0.161023	0.144758	0.137099	0.162968	0.151959	0.143254	0.160036	0.171644	0.223849	0.213691	0.201921	0.230712	0.259761	0.258453	0.260265	0.187425	0.181273	0.234861	0.230579	0.194618	0.245547	0.249118	0.267242	0.262198	0.239989	0.211848	0.17416	0.145304	0.177786	0.210776	0.246163	0.254256	0.235984
'11'	'Control'	0.178848	0.178871	0.195252	0.229688	0.214226	0.195035	0.198242	0.19419	0.140553	0.199324	0.225865	0.242967	0.200571	0.156271	0.20243	0.244195	0.202827	0.179233	0.195227	0.183119	0.181437	0.191994	0.182255	0.232939	0.192123	0.181836	0.177702	0.185248	0.196245	0.185327	0.188178	0.206287	0.17681	0.167591	0.186806	0.192361	0.193015	0.227202	0.212002	0.192369	0.139883	0.203899	0.188288	0.125548	0.223073	0.241054	0.261633	0.243706
'12'	'Control'	0.156627	0.107391	0.20473	0.264064	0.176502	0.187135	0.111392	0.144426	0.164093	0.197956	0.256134	0.249843	0.196538	0.174109	0.173981	0.212001	0.200097	0.200259	0.234197	0.201157	0.209334	0.228303	0.220569	0.227008	0.195994	0.198497	0.17752	0.158304	0.185523	0.19167	0.208616	0.214871	0.155924	0.182747	0.112076	0.213313	0.237199	0.272726	0.263922	0.24597	0.196787	0.165893	0.196431	0.172362	0.251929	0.259754	0.25614	0.2487
'13'	'Control'	0.115187	0.0940864	0.271829	0.324547	0.278865	0.126767	0.119375	0.212029	0.183959	0.240219	0.320429	0.294122	0.261019	0.194609	0.142103	0.217544	0.224804	0.220195	0.263412	0.255532	0.227176	0.236609	0.228444	0.231607	0.186777	0.231641	0.174274	0.183996	0.196277	0.247076	0.253955	0.247289	0.169044	0.0559286	0.068118	0.205269	0.271035	0.313217	0.251754	0.159094	0.119756	0.0641056	0.0842648	0.147907	0.187935	0.258023	0.303984	0.272378
'14'	'Control'	0.205049	0.183285	0.239572	0.29587	0.232072	0.193049	0.164426	0.242274	0.228035	0.234692	0.292699	0.272608	0.220215	0.236863	0.211433	0.217446	0.244644	0.207581	0.204085	0.148675	0.182435	0.221601	0.247694	0.252646	0.224004	0.170682	0.236264	0.290257	0.231783	0.144942	0.154782	0.211102	0.195149	0.192704	0.125906	0.224181	0.273177	0.299983	0.291069	0.250304	0.187018	0.130381	0.201453	0.201779	0.254581	0.293964	0.312606	0.294592
'15'	'Control'	0.143382	0.108815	0.180563	0.233288	0.180256	0.181304	0.185318	0.199555	0.191419	0.194226	0.263231	0.259612	0.221323	0.182529	0.139593	0.169445	0.173984	0.248237	0.286871	0.214838	0.217136	0.190716	0.161435	0.186025	0.100449	0.15179	0.0772275	0.069853	0.0745976	0.159049	0.228295	0.290053	0.206825	0.178115	0.160484	0.140911	0.226017	0.221032	0.208771	0.198543	0.182017	0.196764	0.201137	0.195284	0.192583	0.276211	0.283056	0.288965
'16'	'Control'	0.2149	0.210231	0.253444	0.30538	0.286822	0.258236	0.221091	0.223023	0.228471	0.264058	0.286227	0.249035	0.231078	0.220771	0.220837	0.218554	0.211894	0.200114	0.217732	0.199185	0.213921	0.202091	0.233917	0.229764	0.209487	0.213974	0.199963	0.192819	0.231803	0.203661	0.193542	0.206187	0.214512	0.231061	0.247602	0.261869	0.238122	0.296025	0.286289	0.273564	0.244232	0.203028	0.171691	0.217269	0.250049	0.273581	0.280806	0.207524
'17'	'Control'	0.230348	0.197009	0.278991	0.320542	0.2853	0.224103	0.203744	0.202514	0.208701	0.243399	0.318085	0.262346	0.261474	0.227992	0.211259	0.224877	0.231582	0.237595	0.243521	0.228383	0.234218	0.221092	0.228475	0.229319	0.244945	0.228802	0.239792	0.230166	0.237458	0.243356	0.221273	0.216775	0.190367	0.151095	0.169033	0.186292	0.30166	0.317282	0.248666	0.250442	0.215453	0.196788	0.210377	0.223062	0.269741	0.296233	0.330722	0.270143
'18'	'Control'	0.183519	0.165711	0.200073	0.211957	0.212212	0.223907	0.208955	0.157892	0.172316	0.194137	0.205672	0.188452	0.167295	0.121434	0.14737	0.124381	0.162931	0.162693	0.190181	0.160258	0.17504	0.17929	0.170818	0.171603	0.16748	0.155241	0.165259	0.171911	0.17963	0.154563	0.160223	0.190354	0.184901	0.181865	0.163205	0.202598	0.216746	0.213071	0.218503	0.226995	0.193455	0.192468	0.157789	0.139798	0.199627	0.206289	0.200976	0.210857
'19'	'Control'	0.170641	0.164813	0.14139	0.219136	0.153015	0.190384	0.181882	0.200138	0.150401	0.142889	0.22075	0.176559	0.155691	0.151676	0.230133	0.233914	0.174898	0.151194	0.175105	0.141164	0.163275	0.178721	0.221897	0.239712	0.175257	0.155034	0.166944	0.215613	0.185017	0.17766	0.190759	0.191202	0.154064	0.183867	0.157259	0.177183	0.225193	0.26114	0.24712	0.19288	0.199338	0.185488	0.153986	0.193499	0.249276	0.269967	0.265403	0.253203
'20'	'Control'	0.236473	0.219645	0.281692	0.289928	0.248867	0.228948	0.237837	0.197247	0.197679	0.245584	0.267311	0.230963	0.191635	0.164227	0.197079	0.16355	0.188754	0.181246	0.21379	0.209804	0.219958	0.188699	0.175538	0.182285	0.189525	0.21847	0.216983	0.261042	0.25433	0.224828	0.211772	0.217565	0.257136	0.246633	0.2243	0.270167	0.305628	0.314664	0.302621	0.276212	0.249273	0.250701	0.218471	0.205719	0.212579	0.268059	0.287975	0.231419
'21'	'Control'	0.17034	0.130507	0.179481	0.184712	0.171067	0.15838	0.152586	0.135495	0.116706	0.134427	0.166321	0.125527	0.11771	0.118126	0.152728	0.170778	0.149712	0.133641	0.131374	0.141439	0.149884	0.156638	0.171553	0.213704	0.126011	0.140826	0.125568	0.18768	0.112639	0.147398	0.135603	0.121509	0.186649	0.174536	0.157402	0.191242	0.197431	0.197248	0.186788	0.177547	0.156454	0.149663	0.165343	0.145338	0.160353	0.160353	0.140507	0.134274
'22'	'Control'	0.243358	0.259283	0.242926	0.238492	0.215057	0.163834	0.239084	0.175436	0.140556	0.168385	0.234005	0.194452	0.125521	0.0887891	0.16627	0.164487	0.129057	0.130389	0.171919	0.190576	0.181648	0.204318	0.23761	0.247525	0.293172	0.249301	0.316161	0.343031	0.324009	0.277065	0.219333	0.16613	0.278224	0.265126	0.253552	0.214522	0.253924	0.254829	0.25902	0.238663	0.235613	0.207014	0.204206	0.190767	0.106048	0.209835	0.233666	0.192936
'23'	'Control'	0.133232	0.12583	0.13376	0.138687	0.126593	0.106837	0.109419	0.101011	0.0911478	0.113564	0.130342	0.12845	0.108126	0.0921607	0.084025	0.0881274	0.0990709	0.0938571	0.105052	0.0909557	0.0906159	0.0954187	0.094542	0.109923	0.105371	0.101643	0.129498	0.145303	0.144462	0.132404	0.115222	0.123959	0.133826	0.118523	0.128073	0.127516	0.14122	0.139853	0.136329	0.121047	0.122418	0.116869	0.105342	0.11682	0.122646	0.123001	0.13258	0.142967
'24'	'Control'	0.168518	0.15172	0.215193	0.27593	0.245615	0.170094	0.151134	0.134652	0.158451	0.239119	0.258144	0.238901	0.227247	0.138866	0.153006	0.21178	0.181254	0.184318	0.21221	0.217842	0.188855	0.197219	0.216968	0.249481	0.197733	0.189237	0.2193	0.244765	0.212255	0.225087	0.208205	0.217906	0.228812	0.19664	0.21663	0.241759	0.252545	0.293119	0.261219	0.25585	0.212447	0.179887	0.158752	0.183818	0.236258	0.26985	0.275245	0.249686
'25'	'Control'	0.221093	0.212166	0.277547	0.251663	0.182433	0.203648	0.178377	0.17502	0.16037	0.0807216	0.19529	0.220429	0.208894	0.217218	0.170538	0.228506	0.230063	0.215286	0.260297	0.246554	0.247398	0.238307	0.240346	0.233054	0.235588	0.232006	0.242745	0.230459	0.233806	0.22792	0.232552	0.232301	0.260433	0.204221	0.243029	0.284703	0.254637	0.285605	0.292768	0.256765	0.271039	0.247965	0.165342	0.160801	0.195644	0.220099	0.219669	0.214369
'26'	'Control'	0.181899	0.151444	0.157212	0.199556	0.141023	0.157027	0.148735	0.149436	0.149632	0.216089	0.232111	0.201756	0.213739	0.120059	0.0736272	0.155602	0.150623	0.171252	0.176097	0.188137	0.182741	0.289681	0.19748	0.190502	0.176659	0.183843	0.151647	0.231707	0.209486	0.187549	0.147445	0.1797	0.182301	0.136288	0.175084	0.181082	0.177783	0.228234	0.194149	0.124769	0.171071	0.160672	0.131149	0.163402	0.224908	0.259003	0.272511	0.209193
'28'	'Control'	0.222409	0.221951	0.239886	0.259742	0.241065	0.226414	0.204292	0.219346	0.219265	0.228264	0.254498	0.214572	0.205681	0.249264	0.219876	0.186442	0.24144	0.202126	0.172598	0.172242	0.195502	0.223066	0.236445	0.218697	0.219523	0.194992	0.220201	0.204296	0.225596	0.219641	0.178999	0.185422	0.231252	0.183244	0.182332	0.23624	0.23407	0.262733	0.250917	0.22575	0.206582	0.183835	0.160698	0.205439	0.214289	0.231623	0.242629	0.199494
'30'	'Control'	0.20376	0.170494	0.222316	0.234039	0.217533	0.190993	0.169962	0.166515	0.146511	0.200061	0.209868	0.189924	0.158522	0.155989	0.174457	0.186826	0.169192	0.14876	0.177245	0.165145	0.165369	0.184117	0.196043	0.191798	0.226308	0.189995	0.249288	0.232124	0.234729	0.177612	0.16804	0.18732	0.180105	0.181771	0.171707	0.2089	0.219408	0.245022	0.230854	0.205518	0.18337	0.168726	0.149038	0.135985	0.21435	0.224498	0.237257	0.204353
'01'	'Schizo'	0.287241	0.287968	0.314993	0.33162	0.293773	0.262681	0.259164	0.266651	0.256442	0.281731	0.321388	0.275993	0.227543	0.229303	0.266939	0.295987	0.256367	0.242069	0.260167	0.30084	0.265109	0.259844	0.291818	0.318684	0.25411	0.275661	0.258951	0.289583	0.248569	0.301491	0.300806	0.268285	0.302153	0.28352	0.275764	0.304683	0.305613	0.339474	0.325654	0.289332	0.258244	0.275632	0.293693	0.256664	0.254084	0.300375	0.326868	0.268123
'02'	'Schizo'	0.211009	0.231849	0.23262	0.261065	0.215502	0.195683	0.19762	0.177681	0.178691	0.168437	0.220018	0.210833	0.169234	0.194036	0.203407	0.232427	0.208001	0.21668	0.219805	0.245385	0.235432	0.233229	0.235459	0.242298	0.24469	0.236788	0.257832	0.248272	0.270356	0.266041	0.245477	0.218642	0.214988	0.24886	0.289632	0.252456	0.282609	0.275128	0.28514	0.254071	0.248666	0.259109	0.23889	0.220067	0.26248	0.296332	0.304148	0.229853
'03'	'Schizo'	0.184537	0.152816	0.228125	0.241758	0.198727	0.142273	0.187598	0.159127	0.13913	0.144624	0.220862	0.202968	0.118554	0.128914	0.121419	0.0885637	0.106715	0.147345	0.202644	0.18995	0.172569	0.136517	0.110089	0.130535	0.0998736	0.14138	0.0962854	0.139444	0.123225	0.160902	0.197693	0.216039	0.197401	0.189501	0.188479	0.186732	0.247904	0.256135	0.240072	0.203738	0.170484	0.182576	0.153367	0.153925	0.185806	0.216771	0.248846	0.238779
'04'	'Schizo'	0.408662	0.400155	0.425238	0.433826	0.421851	0.407743	0.393445	0.399847	0.402475	0.412037	0.433794	0.410812	0.398087	0.395048	0.400667	0.405488	0.400702	0.393717	0.40058	0.388945	0.388744	0.384735	0.401632	0.388365	0.370823	0.354654	0.345197	0.394594	0.295947	0.361395	0.394515	0.405137	0.40914	0.409652	0.3945	0.431429	0.439167	0.443219	0.438995	0.422457	0.396414	0.405767	0.404314	0.35857	0.391617	0.428617	0.444693	0.417143
'06'	'Schizo'	0.306043	0.281955	0.304221	0.284587	0.292561	0.269373	0.30198	0.296253	0.266467	0.322706	0.374355	0.389985	0.381987	0.335565	0.284139	0.323889	0.330142	0.338112	0.338474	0.263158	0.268504	0.28752	0.294928	0.333012	0.220798	0.206001	0.198283	0.242594	0.177108	0.208871	0.257499	0.319642	0.305546	0.310813	0.303168	0.313177	0.315035	0.333441	0.338223	0.332841	0.309499	0.297908	0.286213	0.301103	0.349307	0.383855	0.392142	0.384691
'07'	'Schizo'	0.240355	0.219347	0.2703	0.308978	0.311273	0.257511	0.226485	0.238094	0.243236	0.315172	0.331677	0.309869	0.299532	0.270819	0.259948	0.280522	0.27382	0.277385	0.27757	0.259524	0.263324	0.280867	0.295742	0.295661	0.295333	0.252061	0.272253	0.346185	0.298041	0.260505	0.256262	0.276873	0.248692	0.246765	0.257171	0.255249	0.271981	0.320865	0.30365	0.289631	0.214742	0.23999	0.272356	0.283637	0.320814	0.329877	0.32521	0.304323
'08'	'Schizo'	0.210138	0.229347	0.261468	0.318727	0.300601	0.239114	0.225545	0.206674	0.171507	0.279147	0.314227	0.285053	0.233171	0.188953	0.219047	0.232018	0.222523	0.237797	0.273459	0.250826	0.241314	0.219301	0.248232	0.283052	0.220967	0.222608	0.238054	0.269331	0.2693	0.2389	0.256556	0.261606	0.241763	0.220578	0.252456	0.262227	0.275792	0.332757	0.344794	0.338594	0.280154	0.241805	0.248713	0.232951	0.323193	0.317882	0.324054	0.286082
'09'	'Schizo'	0.183753	0.254701	0.164489	0.255098	0.22518	0.284906	0.280626	0.2966	0.243365	0.26489	0.34448	0.367251	0.271315	0.271369	0.310678	0.293795	0.282937	0.280632	0.327525	0.287912	0.271113	0.293178	0.280517	0.247256	0.300136	0.287681	0.295099	0.206424	0.259247	0.287839	0.285377	0.350859	0.168182	0.215494	0.199521	0.15161	0.170803	0.30206	0.305414	0.244337	0.237615	0.324916	0.27907	0.317381	0.318238	0.379486	0.389098	0.35694
'10'	'Schizo'	0.19125	0.187898	0.145749	0.178261	0.16066	0.159878	0.192305	0.138161	0.169565	0.182764	0.179307	0.18428	0.198753	0.107783	0.157552	0.159397	0.0721007	0.189427	0.215797	0.218284	0.188549	0.148648	0.181318	0.197501	0.170334	0.239447	0.188447	0.225237	0.199536	0.191432	0.243051	0.215518	0.190155	0.107055	0.176172	0.17926	0.186526	0.20271	0.196201	0.176973	0.155221	0.181949	0.177411	0.181439	0.208919	0.221712	0.201397	0.203138
'11'	'Schizo'	0.0460519	0.0953467	0.114295	0.182872	0.118352	0.0762729	0.0939816	0.127549	0.107802	0.105162	0.184981	0.164884	0.132431	0.111904	0.125469	0.111027	0.157011	0.130113	0.14857	0.233125	0.171635	0.135947	0.114348	0.100719	0.152045	0.213841	0.174629	0.236907	0.186292	0.197046	0.200287	0.161873	0.112716	0.0297773	0.0792808	0.0607446	0.130267	0.197421	0.152133	0.140879	0.137223	0.132911	0.0848423	0.153755	0.104211	0.19411	0.197768	0.180586
'12'	'Schizo'	0.392157	0.372792	0.404444	0.397152	0.397015	0.378943	0.354134	0.358135	0.361853	0.367802	0.341613	0.329554	0.355982	0.351131	0.349808	0.366771	0.365527	0.364154	0.345838	0.363457	0.373702	0.378262	0.375999	0.349714	0.373954	0.367009	0.380017	0.36213	0.323991	0.371104	0.350435	0.332629	0.408568	0.401821	0.398681	0.421818	0.423144	0.401508	0.419773	0.418598	0.411615	0.390647	0.379712	0.368088	0.347636	0.337182	0.310034	0.311105
'13'	'Schizo'	0.169602	0.166361	0.193272	0.224531	0.191496	0.181497	0.163635	0.193216	0.167569	0.201362	0.234166	0.263183	0.22027	0.218192	0.211093	0.219275	0.215623	0.219439	0.241694	0.188942	0.181821	0.191165	0.218245	0.208015	0.180127	0.14585	0.161296	0.216235	0.165	0.149464	0.217887	0.284164	0.174113	0.142363	0.177358	0.169666	0.207054	0.221076	0.218604	0.18917	0.184492	0.172886	0.20438	0.192505	0.198237	0.228175	0.247715	0.288933
'14'	'Schizo'	0.180906	0.197394	0.191844	0.2087	0.213353	0.199758	0.208809	0.208734	0.189011	0.209305	0.209648	0.222156	0.206442	0.196817	0.218782	0.226542	0.197724	0.198125	0.239391	0.188784	0.185654	0.172987	0.184731	0.210188	0.143501	0.146046	0.13792	0.166614	0.169764	0.173942	0.215428	0.234697	0.195421	0.186801	0.196438	0.202718	0.1942	0.220175	0.224893	0.221034	0.202433	0.232782	0.215622	0.207371	0.224331	0.230056	0.228468	0.230083
'15'	'Schizo'	0.0781743	0.0880253	0.176573	0.163206	0.0881418	0.099043	0.0955283	0.113353	0.0950695	0.119707	0.186687	0.169671	0.119033	0.0986058	0.104931	0.167077	0.161414	0.161848	0.176075	0.169779	0.158025	0.163522	0.164375	0.173914	0.169459	0.16289	0.189426	0.223189	0.190777	0.15874	0.171059	0.17632	0.1432	0.100945	0.0900413	0.194963	0.170132	0.238251	0.230699	0.161359	0.161028	0.14896	0.120998	0.132088	0.199419	0.253197	0.252122	0.189468
'16'	'Schizo'	0.169529	0.145321	0.167957	0.168304	0.158533	0.184925	0.227118	0.223196	0.191303	0.162727	0.159149	0.151466	0.152039	0.184477	0.199728	0.19343	0.207666	0.187375	0.178878	0.214639	0.225688	0.224481	0.188291	0.174841	0.168398	0.213864	0.146111	0.137355	0.152751	0.169386	0.16837	0.175381	0.20159	0.178993	0.214921	0.191495	0.185365	0.183172	0.187042	0.185372	0.198954	0.219681	0.212012	0.192006	0.194488	0.188417	0.186206	0.18159
'18'	'Schizo'	0.264277	0.214408	0.30253	0.326587	0.316871	0.261561	0.22302	0.194953	0.230867	0.286165	0.329298	0.297604	0.249441	0.160818	0.123054	0.117308	0.172471	0.223349	0.285203	0.211645	0.199678	0.168646	0.124836	0.176147	0.179217	0.19737	0.159557	0.224233	0.177286	0.196539	0.258801	0.307301	0.272008	0.227873	0.200064	0.250218	0.31153	0.326513	0.293735	0.24627	0.217217	0.239421	0.244593	0.192327	0.243647	0.286137	0.310553	0.313479
'19'	'Schizo'	0.0874381	0.128736	0.192337	0.243577	0.196447	0.180039	0.194545	0.19953	0.183642	0.184369	0.270705	0.246672	0.168943	0.167185	0.148421	0.200875	0.168511	0.170712	0.197305	0.156823	0.153995	0.166846	0.21769	0.218534	0.145296	0.141989	0.0833537	0.126034	0.107113	0.146339	0.181371	0.250824	0.19408	0.182947	0.135857	0.1624	0.236389	0.275856	0.252769	0.171512	0.161477	0.190552	0.148496	0.143741	0.178554	0.257961	0.301533	0.29179
'20'	'Schizo'	0.197186	0.174886	0.252271	0.300666	0.298419	0.200499	0.262497	0.300899	0.288458	0.271598	0.311555	0.27846	0.252176	0.314833	0.324274	0.313071	0.282246	0.283012	0.278251	0.25588	0.276358	0.272372	0.274755	0.27784	0.246639	0.2564	0.22324	0.160384	0.232368	0.219164	0.254084	0.287465	0.212744	0.242571	0.217374	0.157446	0.246975	0.332567	0.303244	0.269355	0.236549	0.229181	0.207248	0.218823	0.290344	0.321544	0.332896	0.312811
'21'	'Schizo'	0.217256	0.223841	0.213598	0.228	0.213566	0.214505	0.247876	0.150609	0.171681	0.190371	0.182669	0.17598	0.119078	0.163396	0.171547	0.171197	0.188603	0.183151	0.200547	0.209533	0.204775	0.208341	0.195272	0.220115	0.228116	0.21902	0.228994	0.250545	0.222565	0.225969	0.213437	0.17894	0.224557	0.225645	0.230667	0.237829	0.266706	0.24405	0.241498	0.233925	0.220627	0.272495	0.162363	0.204235	0.164968	0.192932	0.217556	0.183731
'22'	'Schizo'	0.140163	0.121986	0.137452	0.161631	0.162256	0.0847299	0.103023	0.165554	0.139661	0.155301	0.153622	0.123939	0.126472	0.142423	0.144808	0.169552	0.137179	0.126876	0.116645	0.127644	0.128361	0.142274	0.187882	0.217597	0.182664	0.140595	0.165805	0.166943	0.168997	0.136579	0.156388	0.127365	0.146307	0.124976	0.102268	0.122041	0.142381	0.158126	0.151679	0.129909	0.107876	0.139138	0.150463	0.133352	0.156102	0.148269	0.153546	0.125923
'23'	'Schizo'	0.12044	0.0862778	0.238245	0.345386	0.267939	0.170759	0.18694	0.229158	0.200641	0.246392	0.378499	0.377695	0.228318	0.201595	0.1809	0.222968	0.224904	0.240245	0.299263	0.23111	0.237216	0.24211	0.228088	0.269038	0.226912	0.209321	0.186836	0.228715	0.167178	0.203398	0.249886	0.322778	0.216773	0.0893446	0.0820329	0.21365	0.28944	0.362332	0.292745	0.221764	0.223043	0.159718	0.199942	0.19351	0.230847	0.339965	0.429843	0.424233
'24'	'Schizo'	0.233616	0.183947	0.274938	0.324333	0.278052	0.210304	0.150131	0.243459	0.197123	0.278858	0.328503	0.28435	0.248764	0.181797	0.201843	0.280656	0.227573	0.208213	0.242683	0.204196	0.211722	0.241072	0.290863	0.288325	0.239204	0.213376	0.222396	0.206257	0.279047	0.243661	0.23716	0.251803	0.225355	0.220011	0.139519	0.174542	0.282624	0.310192	0.282603	0.180991	0.207995	0.140319	0.213378	0.198753	0.217101	0.296433	0.341404	0.307994
'25'	'Schizo'	0.165506	0.181921	0.175813	0.196665	0.186861	0.162966	0.164895	0.154801	0.151524	0.164692	0.176067	0.157789	0.165209	0.144329	0.150633	0.166478	0.146517	0.152555	0.15804	0.149395	0.145465	0.16407	0.163784	0.213811	0.199452	0.166332	0.211707	0.199393	0.201973	0.180503	0.167706	0.166031	0.185101	0.172732	0.149002	0.176596	0.215794	0.203373	0.195474	0.165467	0.161464	0.154701	0.172953	0.155744	0.162147	0.167676	0.181927	0.174728
'26'	'Schizo'	0.23302	0.254462	0.301069	0.294359	0.288856	0.257453	0.204028	0.165553	0.161528	0.25588	0.275055	0.259459	0.213924	0.193091	0.206313	0.215887	0.183888	0.189777	0.233916	0.223872	0.21382	0.207502	0.210693	0.206624	0.199253	0.236368	0.223237	0.252571	0.286577	0.276009	0.236175	0.248796	0.234093	0.204421	0.223323	0.237955	0.287978	0.303706	0.297119	0.26439	0.229605	0.240085	0.228169	0.203339	0.242717	0.285197	0.287516	0.267106
'27'	'Schizo'	0.199314	0.191311	0.218698	0.223847	0.20597	0.185976	0.184793	0.217625	0.181008	0.166746	0.221058	0.242752	0.176967	0.189969	0.176799	0.186869	0.171067	0.167489	0.222114	0.198581	0.19061	0.192044	0.190794	0.21546	0.199397	0.199476	0.180679	0.259232	0.170087	0.203946	0.200619	0.246818	0.207119	0.200369	0.181246	0.193403	0.215594	0.237413	0.23586	0.202615	0.186086	0.193045	0.164037	0.187398	0.210285	0.239852	0.273002	0.257109
'28'	'Schizo'	0.244339	0.419235	0.411924	0.453303	0.452447	0.458161	0.414496	0.497668	0.460107	0.457933	0.45531	0.427778	0.447879	0.446395	0.474159	0.45698	0.430732	0.406705	0.409933	0.403188	0.394352	0.418193	0.461449	0.495138	0.420863	0.390163	0.393798	0.387313	0.374017	0.384046	0.40227	0.402533	0.315593	0.373865	0.40291	0.403025	0.402156	0.462338	0.440688	0.397312	0.395428	0.362576	0.485241	0.420404	0.424313	0.449603	0.464505	0.431577
'29'	'Schizo'	0.181353	0.178701	0.208493	0.233261	0.209123	0.182927	0.182974	0.197071	0.170837	0.210373	0.262509	0.225512	0.1602	0.182083	0.19502	0.226082	0.193669	0.171304	0.193007	0.19855	0.191282	0.217592	0.234676	0.256578	0.230621	0.206992	0.228757	0.243245	0.232921	0.214516	0.190235	0.198742	0.194712	0.202565	0.212494	0.221173	0.22045	0.254149	0.248989	0.233219	0.20635	0.210695	0.219126	0.205973	0.219979	0.268773	0.283186	0.250599
'30'	'Schizo'	0.227473	0.242769	0.2505	0.282368	0.246317	0.24062	0.233202	0.197726	0.19678	0.260854	0.251664	0.242069	0.194456	0.185584	0.170144	0.144997	0.211474	0.236841	0.220882	0.206028	0.210824	0.210637	0.176346	0.174909	0.160286	0.199905	0.190107	0.21973	0.224856	0.252723	0.225976	0.257045	0.223184	0.205711	0.208003	0.228969	0.243085	0.277661	0.260839	0.236236	0.212038	0.215802	0.221485	0.236466	0.274243	0.303688	0.276381	0.278376
[truncated: 16 more columns]

## Sheet: RelativePower_Statistics
Statistical analysis of EEG channels, including P-values and effect size (Cohen's D) for the differences between subject groups
Channels	P-value	Cohen'sD		- Green cells indicate significant results with p-values less than 0.05 and Cohen's d effect sizes greater than 0.80 (large effect sizes).
Fp1	0.155125	0.289722		- Yellow cells indicate significant results with p-values less than 0.05 but Cohen's d effect sizes less than or equal to 0.80 (medium effect sizes).
AF7	0.041646	0.535673
AF3	0.0643368	0.447182
F1	0.0894463	0.383685
F3	0.0567368	0.470696
F5	0.0626435	0.457426
F7	0.0156609	0.728298
FT7	0.0127197	0.74093
FC5	0.025776	0.614548
FC3	0.041646	0.538845
FC1	0.0429706	0.52901
C1	0.0193344	0.703378
C3	0.041646	0.532461
C5	0.0197232	0.680192
T7	0.0164974	0.707119
TP7	0.0208892	0.662346
CP5	0.0235424	0.644847
CP3	0.00475419	0.89147
CP1	0.00543989	0.922603
P1	0.00383992	0.952507
P3	0.0120318	0.753407
P5	0.041646	0.557311
P7	0.0498373	0.494579
P9	0.041646	0.550366
PO7	0.0528523	0.488488
PO3	0.0197232	0.680706
O1	0.118142	0.337745
Iz	0.0750551	0.409962
Oz	0.183796	0.24634
POz	0.041646	0.547886
PZ	0.00191996	1.06939
CPz	0.00191996	1.09089
Fpz	0.041646	0.535793
FP2	0.0698272	0.424573
AF8	0.0434298	0.524928
AF4	0.176047	0.26029
Afz	0.0643368	0.443216
Fz	0.041646	0.532178
F2	0.0341464	0.59139
F4	0.0745304	0.416098
F6	0.047679	0.507303
F8	0.00755185	0.844533
FT8	0.00383992	0.909387
FC6	0.00755185	0.838636
FC4	0.0215626	0.657647
FC2	0.0197232	0.686722
FCz	0.0204263	0.676686
Cz	0.00779621	0.855026
C2	0.0084265	0.811217
C4	0.00856598	0.806719
C6	0.041646	0.539074
T8	0.031018	0.59552
TP8	0.129907	0.321602
CP6	0.0698272	0.424569
CP4	0.0235424	0.643484
CP2	0.00475419	0.967514
P2	0.00383992	1.04128
P4	0.0119769	0.775487
P6	0.0384392	0.568143
P8	0.0643543	0.448654
P10	0.0493625	0.493673
PO8	0.048895	0.505558
PO4	0.0204263	0.683752
O2	0.0617972	0.4566
